# Supplementary material for: Mesenchymal Stem/Stromal Cells Derived from Cervical Cancer Promote M2 Macrophage Polarization
Source: Cells. 2023 Mar 30;12(7):1047. doi: 10.3390/cells12071047 (PMC10093665; doi:10.3390/cells12071047)
Supplement: Supplementary file 1 [file cells-12-01047-s001.zip]

Archive with 1 entries (1 files):
- cells-2182515-supplementary.pdf
